# Supplementary material for: Customizable Lyophilized Agent for Radiotherapy Imaging and TherapY (CLARITY)
Source: J Funct Biomater. 2024 Sep 27;15(10):285. doi: 10.3390/jfb15100285 (PMC11508613; doi:10.3390/jfb15100285)
Supplement: Supplementary file 1 [file jfb-15-00285-s001.zip]

Archive with 1 entries (1 files):
- jfb-3152265-supplementary.pdf
